# Supplementary material for: Gaussian Accelerated Molecular Dynamics Simulations Combined with NRIMD to Explore the Mechanism of Substrate Selectivity of Cid1 Polymerase for Different Nucleoside Triphosphates
Source: Int J Mol Sci. 2025 Sep 24;26(19):9325. doi: 10.3390/ijms26199325 (PMC12524604; doi:10.3390/ijms26199325)
Supplement: Supplementary file 1 [file ijms-26-09325-s001.zip]

Archive with 1 entries (1 files):
- ijms-3838651-supplementary.pdf
